# Supplementary material for: Creatine kinase and neuromuscular fatigue responses following differing spells of simulated cricket fast bowling
Source: PLoS One. 2025 Jan 22;20(1):e0317692. doi: 10.1371/journal.pone.0317692 (PMC11753691; doi:10.1371/journal.pone.0317692)
Supplement: S1 File — (XLSX) [file pone.0317692.s001.xlsx]

## Sheet: Sheet1
Bowler	Trial	No_deliveries	Simulation_time	CMJ_pre	CMJ_post	CMJ_post24	CMJ_Delta_Pre_Post	CMJ_Delta_Pre_Post24	Wellness_pre	Wellness_post24	Wellness_Delta	sRPE	PlayerLoad ABS	PlayerLoad REL	pre CK	Post CK	24 h post CK
1	4-overs	24	37.5	0.595	0.579	0.593	-0.016	-0.002	15	15	0	150	188	5.01	223	266	368
1	6-overs	36	59	0.59	0.569	0.605	-0.021	0.015	17	13	-4	236	275	4.66	137	222	395
1	RAND	49	80	0.624	0.623	0.596	-0.001	-0.028	20	12	-8	480	316	3.95	195	255	433
1	10-overs	60	89.25	0.627	0.567	0.593	-0.06	-0.034	18	12	-6	625	401	4.49	156	274	691
2	4-overs	24	34	0.535	0.526	0.563	-0.009	0.028	18	20	2	68	189	5.56	3901	4010	1942
2	6-overs	36	59	0.574	0.535	0.565	-0.039	-0.009	20	20	0	295	300	5.08	80	137	192
2	RAND	43	62.75	0.538	0.497	0.526	-0.041	-0.012	18	18	0	314	350	5.58	591	761	574
2	10-overs	60	89.5	0.54	0.519	0.54	-0.021	0	20	18	-2	537	476	5.32	93	209	891
3	4-overs	24	34.75	0.505	0.478	0.486	-0.027	-0.019	17	15	-2	104	178	5.12	28	53	.
3	6-overs	36	48.5	0.475	0.46	0.472	-0.015	-0.003	18	12	-6	194	309	6.37	40	55	55
3	RAND	41	49.75	0.481	0.454	0.471	-0.027	-0.01	15	15	0	199	317	6.37	64	92	78
3	10-overs	60	79	0.481	0.469	0.472	-0.012	-0.009	16	15	-1	194	494	6.25	.	133	152
4	4-overs	24	33.5	0.484	0.456	0.491	-0.028	0.007	20	18	-2	101	170	5.07	3772	4085	2494
4	6-overs	36	47.33	0.503	0.488	0.504	-0.015	0.001	20	19	-1	189	286	6.04	427	487	733
4	RAND	40	69	0.509	0.499	0.512	-0.01	0.003	20	16	-4	345	323	4.68	303	396	579
4	10-overs	60	79.5	0.504	0.492	0.494	-0.012	-0.01	19	19	0	477	511	6.43	550	712	743
5	4-overs	24	39	0.47	0.465	0.461	-0.005	-0.009	18	18	0	117	143	3.67	41	48	67
5	6-overs	36	49	0.467	0.449	0.467	-0.018	0	15	13	-2	147	233	4.76	47	65	.
5	RAND	44	59.33	0.468	0.463	0.461	-0.005	-0.007	16	15	-1	237	282	4.75	53	74	77
5	10-overs	60	87	0.468	0.458	0.47	-0.01	0.002	19	16	-3	435	390	4.48	56	132	247
6	4-overs	24	39	0.556	0.546	0.544	-0.01	-0.012	18	17	-1	117	150	3.85	205	241	228
6	6-overs	36	59	0.577	0.551	0.572	-0.026	-0.005	18	18	0	236	244	4.14	602	700	425
6	RAND	48	66.33	0.559	0.548	0.555	-0.011	-0.004	17	16	-1	531	296	4.46	487	576	380
6	10-overs	60	87	0.55	0.53	0.54	-0.02	-0.01	17	17	0	696	369	4.24	273	664	1078
7	4-overs	24	35	0.516	0.481	0.494	-0.035	-0.022	17	12	-5	140	157	4.49	324	352	294
7	6-overs	36	52.25	0.544	0.506	0.506	-0.038	-0.038	15	10	-5	261	237	4.54	984	1156	1147
7	RAND	56	69.5	0.486	0.478	0.488	-0.008	0.002	19	14	-5	487	349	5.02	109	144	321
7	10-overs	60	85.5	0.527	0.477	0.484	-0.05	-0.043	19	15	-4	684	369	4.32	.	996	1336
8	4-overs	24	34	0.559	0.55	0.555	-0.009	-0.004	17	12	-5	102	211	6.21	89	105	90
8	6-overs	36	52.5	0.557	0.531	0.548	-0.026	-0.009	17	14	-3	209	277	5.28	77	114	320
8	RAND	57	74.75	0.557	0.543	0.552	-0.014	-0.005	14	15	1	374	398	5.32	58	78	88
8	10-overs	60	85.5	0.559	0.548	0.55	-0.011	-0.009	17	12	-5	428	518	6.06	121	181	206
9	4-overs	24	32	0.483	0.461	0.502	-0.022	0.019	20	21	1	96	149	4.66	258	281	254
9	6-overs	36	50.75	0.508	0.46	0.463	-0.048	-0.045	23	17	-6	152	256	5.1	209	528	699
9	RAND	55	74	0.521	0.495	0.51	-0.026	-0.011	19	17	-2	296	364	4.92	107	171	328
9	10-overs	60	79	0.492	0.467	0.48	-0.025	-0.012	20	17	-3	474	395	5	1708	2567	3253
10	4-overs	24	33.5	0.514	0.493	0.484	-0.021	-0.03	18	17	-1	101	181	5.4	134	177	195
10	6-overs	36	48.5	0.497	0.47	0.495	-0.027	-0.002	19	16	-3	243	263	5.42	82	149	576
10	RAND	51	66.5	0.482	0.461	0.48	-0.021	-0.002	19	15	-4	399	382	5.74	494	676	468
10	10-overs	60	79	0.512	0.482	0.488	-0.03	-0.024	19	16	-3	553	456	5.77	178	251	335
11	4-overs	24	32	0.534	0.511	0.528	-0.023	-0.006	18	17	-1	64	168	5.25	71	96	147
11	6-overs	36	39	0.525	0.514	0.521	-0.011	-0.004	19	19	0	117	239	6.13	65	85	102
11	RAND	46	62.15	0.521	0.516	0.52	-0.005	-0.001	19	18	-1	249	341	5.49	74	107	331
11	10-overs	60	82.66	0.521	0.507	0.52	-0.014	-0.001	18	18	0	413	456	5.52	81	127	226
